# Supplementary material for: Novel Drug Delivery Particles Can Provide Dual Effects on Cancer “Theranostics” in Boron Neutron Capture Therapy
Source: Cells. 2025 Jan 6;14(1):60. doi: 10.3390/cells14010060 (PMC11719788; doi:10.3390/cells14010060)
Supplement: Supplementary file 1 [file cells-14-00060-s001.zip]

Archive with 1 entries (1 files):
- cells-3360700-supplementary.pdf
